# Supplementary material for: Effect of Possible Osteoporosis on Parenchymal-Type Hemorrhagic Transformation in Patients with Cardioembolic Stroke
Source: J Clin Med. 2021 Jun 7;10(11):2526. doi: 10.3390/jcm10112526 (PMC8201205; doi:10.3390/jcm10112526)
Supplement: Supplementary file 1 [file jcm-10-02526-s001.zip]

Archive with 1 entries (1 files):
- jcm-1220167-supplementary.pdf
